# Supplementary material for: Myofibroblast-like Cells and Junctional Complex Development Play a Role in Mouse Pubic Symphysis Remodeling During Pregnancy and Postpartum
Source: Int J Mol Sci. 2025 May 31;26(11):5307. doi: 10.3390/ijms26115307 (PMC12154126; doi:10.3390/ijms26115307)
Supplement: Supplementary file 1 [file ijms-26-05307-s001.zip]

Archive with 1 entries (1 files):
- ijms-3560599-supplementary.pdf
